# Supplementary material for: Evaluation of γ-Irradiation Effects on EPDM/SBS Blends for Durability and Recycling Potential
Source: Polymers (Basel). 2025 May 12;17(10):1314. doi: 10.3390/polym17101314 (PMC12114983; doi:10.3390/polym17101314)
Supplement: Supplementary file 1 [file polymers-17-01314-s001.zip]

Archive with 1 entries (1 files):
- polymers-3588983-supplementary.pdf
